# Supplementary material for: Prevalence and treatment coverage for depression: a population-based survey in Vidarbha, India
Source: Soc Psychiatry Psychiatr Epidemiol. 2016 Apr 22;51:993–1003. doi: 10.1007/s00127-016-1220-9 (PMC4947473; doi:10.1007/s00127-016-1220-9)
Supplement: Supplementary file 1 — Supplementary material 1 (XLSX 17 kb) [file 127_2016_1220_MOESM1_ESM.xlsx]

## Sheet: Sheet1
Village	site/taluka	Total Population	Total No. of houses	Individuals per household	Males	Females	Sex Ratio	Children (0-6 years)	Total Literacy	Total Literary in percentage	Female Literacy	Female Literacy in percentage	Scheduled Class population	Proportion of scheduled class population	Scheduled Tribes population	Proportion of scheduled tribes population	Total Workers	Main Workers	Proportion of main workers	Marginal Workers	Proportion of marginal workers
Asegaon	Chandur Bazaar	1203	288	4.17708	625	578	924.8	116	0.8721	87.21	0.819	81.9	418	0.347465	237	0.197007	583	547	0.93825	36	0.0658135
Bramhanwada pathak	Chandur Bazaar	1023	225	4.54667	514	509	990.272	119	0.8717	87.17	0.833	83.3	267	0.260997	107	0.104594	514	431	0.838521	83	0.192575
Deurawada	Chandur Bazaar	4648	975	4.76718	2402	2246	935.054	464	0.8745	87.45	0.8372	83.72	500	0.107573	277	0.0595955	1851	1751	0.945975	100	0.0571102
Ghat Ladki	Chandur Bazaar	7512	1642	4.57491	3871	3641	940.584	773	0.8605	86.05	0.8202	82.02	853	0.113552	447	0.0595048	3394	3294	0.970536	100	0.0303582
Rajna	Chandur Bazaar	2190	554	3.95307	1121	1069	953.613	245	0.8715	87.15	0.8254	82.54	437	0.199543	4	0.00182648	1016	964	0.948819	52	0.0539419
Kotgawandi	Chandur Bazaar	517	129	4.00775	277	240	866.426	55	0.9134	91.34	0.8815	88.15	76	0.147002	5	0.00967118	262	260	0.992366	2	0.00769231
Masod	Chandur Bazaar	839	216	3.88426	438	401	915.525	81	0.8799	87.99	0.8244	82.44	180	0.214541	20	0.0238379	384	297	0.773438	87	0.292929
Pimpri Thugaon	Chandur Bazaar	1641	383	4.2846	849	792	932.862	156	0.8411	84.11	0.7887	78.87	456	0.277879	67	0.0408288	831	671	0.807461	160	0.23845
Talegaon mohana	Chandur Bazaar	2144	507	4.2288	1110	1034	931.532	252	0.8959	89.59	0.8793	87.93	200	0.0932836	76	0.0354478	970	560	0.57732	410	0.732143
Madhan	Chandur Bazaar	1849	441	4.19274	943	906	960.764	148	0.8724	87.24	0.8325	83.25	603	0.326122	107	0.0578691	839	621	0.740167	218	0.351047
Sonori	Chandur Bazaar	1152	278	4.14388	585	567	969.231	122	0.8796	87.96	0.8475	84.75	241	0.209201	95	0.0824653	607	604	0.995058	3	0.00496689
Surali	Chandur Bazaar	1457	341	4.27273	727	730	1004.13	121	0.86	86	0.8065	80.65	544	0.37337	157	0.107756	666	579	0.869369	87	0.150259
Sarfabad	Chandur Bazaar	1323	320	4.13438	717	606	845.188	144	0.8278	82.78	0.7648	76.48	264	0.199546	1	0.000755858	645	479	0.742636	166	0.346555
Haidatpur	Chandur Bazaar	659	144	4.57639	347	312	899.135	57	0.8256	82.56	0.7692	76.92	331	0.502276	20	0.030349	356	355	0.997191	1	0.0028169
Dhanora	Chandur Bazaar	551	133	4.14286	269	282	1048.33	50	0.8982	89.82	0.8566	85.66	149	0.270417	0	0	371	352	0.948787	19	0.0539773
Talani	Dhamangaon	1165	295	3.94915	601	564	938.436	118	0.8405	84.05	0.7789	77.89	56	0.0480687	117	0.100429	637	565	0.88697	72	0.127434
Wadhona	Dhamangaon	1397	340	4.10882	696	701	1007.18	154	0.897	89.7	0.87	87	157	0.112384	114	0.0816034	764	734	0.960733	30	0.0408719
Jalgaon	Dhamangaon	1219	299	4.07692	629	590	937.997	145	0.8231	82.31	0.7984	79.84	276	0.226415	97	0.0795734	618	590	0.954693	28	0.0474576
Talegaon	Dhamangaon	10331	2367	4.3646	5328	5003	939.002	1131	0.8361	83.61	0.7849	78.49	1307	0.126512	357	0.0345562	4535	3992	0.880265	543	0.136022
Nimboli	Dhamangaon	2302	603	3.81758	1163	1139	979.364	184	0.8399	83.99	0.7965	79.65	309	0.134231	363	0.157689	1234	1156	0.936791	78	0.067474
Anjansingi	Dhamangaon	4250	1100	3.86364	2197	2053	934.456	453	0.8504	85.04	0.7905	79.05	762	0.179294	153	0.036	1904	1733	0.910189	171	0.0986728
Ashta	Dhamangaon	660	161	4.09938	352	308	875	60	0.84	84	0.7821	78.21	114	0.172727	4	0.00606061	431	240	0.556845	191	0.795833
kawali	Dhamangaon	2098	515	4.07379	1065	1033	969.953	193	0.8625	86.25	0.8237	82.37	309	0.147283	175	0.0834128	1151	1098	0.953953	53	0.0482696
Vasad	Dhamangaon	1245	304	4.09539	639	606	948.357	119	0.9059	90.59	0.8665	86.65	153	0.122892	110	0.0883534	672	460	0.684524	212	0.46087
Wagholi	Dhamangaon	1219	306	3.98366	632	587	928.797	108	0.8947	89.47	0.8652	86.52	236	0.193601	303	0.248564	624	563	0.902244	61	0.108348
Sawla	Dhamangaon	1180	306	3.85621	618	562	909.385	104	0.8875	88.75	0.8365	83.65	301	0.255085	267	0.226271	674	651	0.965875	23	0.0353303
Shendurjana	Dhamangaon	2326	618	3.76375	1203	1123	933.5	199	0.8246	82.46	0.7671	76.71	151	0.0649183	69	0.0296647	1334	1191	0.892804	143	0.120067
Gavha Nipani	Dhamangaon	1401	349	4.01433	729	672	921.811	149	0.8995	89.95	0.8185	81.85	94	0.0670949	39	0.0278373	641	212	0.330733	429	2.02358
Dabhada	Dhamangaon	1276	312	4.08974	669	607	907.324	160	0.8495	84.95	0.8136	81.36	199	0.155956	91	0.0713166	560	539	0.9625	21	0.038961
Mangrul	Dhamangaon	6649	1652	4.02482	3416	3233	946.429	679	0.7918	79.18	0.759	75.9	618	0.0929463	191	0.0287261	3039	2640	0.868707	399	0.151136
Source: Census 2011
http://www.census2011.co.in/data/district/341-amravati-maharashtra.html
